# Supplementary material for: The ATOM-Seq sequence capture panel can accurately predict microsatellite instability status in formalin-fixed tumour samples, alongside routine gene mutation testing
Source: Sci Rep. 2024 Sep 19;14:21870. doi: 10.1038/s41598-024-72419-7 (PMC11413368; doi:10.1038/s41598-024-72419-7)
Supplement: Supplementary file 1 — Supplementary Tables. [file 41598_2024_72419_MOESM1_ESM.xlsx]

## Sheet: Title page
Supplementary data for:
The ATOM-Seq sequence capture panel can accurately predict microsatellite instability status in formalin-fixed tumour samples, alongside routine gene mutation testing.
Kanishta Srihar, Arief Gusnanto, Susan D Richman, Nicholas P West, Leanne Galvin, Daniel Bottomley, Gemma Hemmings, Amy Glover, Subaashini Natarajan, Rebecca Miller, Sameira Arif, Hannah Rossington, Thomas L Dunwell, Simon C Dailey, Gracielle Fontarum, Agnes George, Winnie Wu, Phil Quirke, Henry M Wood

## Sheet: Table S1
Table S1: The genomic regions (HG38) captured by the ATOM-Seq panel in this study
chromosome	start	end	region_ID
chr1	97082390	97082391	DPYD_rs67376798
chr1	97450057	97450058	DPYD_rs3918290
chr1	97515786	97515787	DPYD_rs55886062
chr1	97573862	97573863	DPYD_rs56038477
chr1	97579892	97579893	DPYD_rs75017182
chr1	114709568	114709723	NRAS_1
chr1	114713849	114713978	NRAS_2
chr1	114716073	114716177	NRAS_3
chr1	155407842	155407874	MSI_short_2
chr1	167411395	167411426	MSI_short_19
chr1	182177035	182177066	MSI_short_16
chr1	200004279	200004301	MSI_short_9
chr10	113152359	113152440	TCF7L2_1
chr11	533474	533585	HRAS_1
chr11	533789	533944	HRAS_2
chr11	534219	534343	HRAS_3
chr11	125620840	125620922	MSI_NR
chr12	25225613	25225773	KRAS_1
chr12	25227300	25227412	KRAS_2
chr12	25245273	25245395	KRAS_3
chr12	56085007	56085119	ERBB3_1
chr12	56088091	56088162	ERBB3_2
chr12	56088542	56088602	ERBB3_3
chr12	56088780	56088868	ERBB3_4
chr12	56098816	56098905	ERBB3_5
chr14	23183103	23183193	MSI_NR
chr15	44711546	44711613	B2M_1
chr15	44715328	44716345	B2M_3
chr15	44715422	44715724	B2M_2
chr15	66435049	66435164	MAP2K1_1
chr15	66436746	66436861	MAP2K1_2
chr15	66481763	66481879	MAP2K1_3
chr15	68122983	68123016	MSI_short_8
chr17	7669588	7669690	TP53_1
chr17	7670608	7670715	TP53_2
chr17	7673534	7673608	TP53_3
chr17	7673700	7673837	TP53_4
chr17	7674180	7674290	TP53_5
chr17	7674858	7674971	TP53_6
chr17	7675052	7675305	TP53_7
chr17	7675993	7676272	TP53_8
chr17	7676381	7676459	TP53_9
chr17	7676499	7676618	TP53_10
chr17	38995835	38995915	MSI_D17S250
chr17	55411685	55411717	MSI_short_17
chr17	68469593	68469624	MSI_short_20
chr17	75159476	75159508	MSI_short_18
chr18	14030237	14030265	MSI_short_3
chr18	51047089	51047245	SMAD4_1
chr18	51048707	51048826	SMAD4_2
chr18	51049296	51049324	SMAD4_3
chr18	51054803	51054948	SMAD4_5
chr18	51058146	51058244	SMAD4_6
chr18	51059868	51059916	SMAD4_7
chr18	51065422	51065586	SMAD4_8
chr18	51067018	51067187	SMAD4_9
chr18	51076642	51076770	SMAD4_10
chr18	51078267	51078426	SMAD4_11
chr19	4101042	4101143	MAP2K2_1
chr19	4117484	4117605	MAP2K2_2
chr2	9837714	9837745	MSI_short_12
chr2	38221366	38221398	MSI_short_15
chr2	47414419	47414500	MSI_BAT26
chr2	51061366	51061445	MSI_D2S123
chr2	95183569	95183675	MSI_NR
chr2	137482674	137482706	MSI_short_7
chr20	58909349	58909423	GNAS_1
chr20	58909520	58909579	GNAS_2
chr22	41157353	41157408	EP300_1
chr22	41168770	41168867	EP300_2
chr22	41169502	41169554	EP300_3
chr22	41170443	41170571	EP300_4
chr22	41172507	41172647	EP300_5
chr22	41176300	41176421	EP300_6
chr3	41224525	41224716	CTNNB1_1
chr3	41227207	41227329	CTNNB1_2
chr3	41233341	41233444	CTNNB1_3
chr3	41235723	41235843	CTNNB1_4
chr3	179198910	179199016	PIK3CA_1
chr3	179199023	179199177	PIK3CA_2
chr3	179199689	179199743	PIK3CA_3
chr3	179203655	179203789	PIK3CA_4
chr3	179204502	179204588	PIK3CA_5
chr3	179209594	179209700	PIK3CA_6
chr3	179210185	179210321	PIK3CA_7
chr3	179218209	179218334	PIK3CA_8
chr3	179219570	179219650	PIK3CA_9
chr3	179221075	179221157	PIK3CA_10
chr3	179230029	179230121	PIK3CA_11
chr3	179234093	179234472	PIK3CA_12
chr3	186574464	186574497	MSI_short_1
chr4	54267551	54267601	PDGFRA_1
chr4	54267628	54267741	PDGFRA_2
chr4	54273536	54273642	PDGFRA_3
chr4	54274539	54274625	PDGFRA_4
chr4	54274840	54274956	PDGFRA_5
chr4	54277895	54278006	PDGFRA_6
chr4	54278361	54278502	PDGFRA_7
chr4	54280362	54280463	PDGFRA_8
chr4	54285840	54285963	PDGFRA_9
chr4	54731995	54732105	MSI_BAT25
chr4	152322887	152322995	FBXW7_1
chr4	152324200	152324309	FBXW7_2
chr4	152326010	152326231	FBXW7_3
chr4	152328207	152328277	FBXW7_4
chr4	152328280	152328389	FBXW7_5
chr4	152329674	152329785	FBXW7_6
chr4	152330731	152330811	FBXW7_7
chr4	152337801	152337924	FBXW7_8
chr5	4925978	4926010	MSI_short_4
chr5	15852674	15852706	MSI_short_6
chr5	20178492	20178523	MSI_short_11
chr5	112837949	112838073	APC_1
chr5	112838154	112838271	APC_2
chr5	112838328	112838437	APC_3
chr5	112838878	112838988	APC_4
chr5	112839228	112839332	APC_5
chr5	112839362	112839583	APC_6
chr5	112839645	112840354	APC_7
chr5	112877955	112878054	MSI_D5S346
chr5	152429289	152429321	MSI_short_10
chr5	166738154	166738185	MSI_short_5
chr5	177095615	177095723	FGFR4_1
chr6	117300973	117301025	ROS1_1
chr6	117311068	117311117	ROS1_2
chr6	117317142	117317250	ROS1_3
chr6	117318198	117318252	ROS1_4
chr6	117319890	117320010	ROS1_5
chr7	140749286	140749418	BRAF_1
chr7	140753274	140753411	BRAF_2
chr7	140754108	140754233	BRAF_3
chr7	140781575	140781693	BRAF_4
chr7	140794307	140794370	BRAF_5
chr8	101131875	101131908	MSI_short_14
chr8	127136884	127136916	MSI_short_13
chrX	31182790	31182904	DMD_1
chrX	31206581	31206667	DMD_2
chrX	31209497	31209602	DMD_3
chrX	31223046	31223084	DMD_4
chrX	31348555	31348634	DMD_5
chrX	31478105	31478176	DMD_6
chrX	31496830	31496944	DMD_7
chrX	31507289	31507396	DMD_8
chrX	31657993	31658135	DMD_9
chrX	31679456	31679564	DMD_10
chrX	31729630	31729693	DMD_11
chrX	32362813	32362952	DMD_12
chrX	32454766	32454832	DMD_13
chrX	32501754	32501842	DMD_14
chrX	32644963	32644997	DMD_15
chrX	32816467	32816544	DMD_16
chrX	32849727	32849820	DMD_17
chrX	47566654	47566757	ARAF_1
chrX	47567247	47567383	ARAF_2
chrX	47568807	47568894	ARAF_3
chrX	47569922	47570024	ARAF_4

## Sheet: Table S2
Table S2: Full results of MSI testing using NGS data.
For each sample, the initial MMR or MSI status is compared to the score for the three algorithms tested, plus a summary of MSIsensor-pro and mSINGSlw results for samples that were not clearly and correctly called.
For discrepancies, the repeated MMR testing results are shown.
sample	status	MSIsensor-pro score	mSINGSlw score	deltaMSI score	MSIsensor-pro summary	mSINGSlw summary	restaining result
BCIP_001	pMMR	0	0	0.25
BCIP_002	pMMR	1.925	0	0
BCIP_004	pMMR	0	0	0
BCIP_007	dMMR	76.2495	75	0.5
BCIP_009	pMMR	NA	NA	0.5	failed	failed
BCIP_010	pMMR	9.4435	0	0.5
BCIP_012	pMMR	0.77	0	0
BCIP_013	pMMR	0	0	0
BCIP_015	pMMR	0	0	0
BCIP_016	dMMR	70.1935	25.4545	0.975
BCIP_018	dMMR	68.4805	33.6711	0.95
BCIP_019T1	pMMR	18.0005	9.09091	0.5	borderline
BCIP_019T2	pMMR	0	0	0.5
BCIP_021	pMMR	20.2935	21.9231	0.5	borderline	mis-call	pMMR
BCIP_023	dMMR	60.769	18.6322	0.45		borderline
BCIP_025	pMMR	0	0	0.5
BCIP_026	pMMR	0	0	0
BCIP_032	dMMR	69.038	34.6344	0.975
BCIP_033	pMMR	3.332	0.294118	0.5
BCIP_034	pMMR	0	8.33333	0.5
BCIP_035	pMMR	NA	NA	0.5	failed	failed
BCIP_036	pMMR	1.315	0	0.5
BCIP_040	dMMR	65.382	53.8587	1
BCIP_041	pMMR	7.616	0	0.475
BCIP_042	pMMR	0	0	0
BCIP_044	pMMR	3.2	0	0
BCIP_045	pMMR	0.87	2.10526	0.475
BCIP_047T1	pMMR	11.333	0	0.5
BCIP_047T2	dMMR	7.69	41.4286	0.5	mis-call		dMMR
BCIP_049	MSI	71.5375	39.8822	1
BCIP_050	MSI	70.884	22.3333	0.5		borderline
BCIP_052	pMMR	46.538	61.096	0.7	mis-call	mis-call	dMMR
BCIP_053	pMMR	2.78	0	0.5
BCIP_054	MSS	1.052	0	0.5
BCIP_055	pMMR	0	NA	0.5		failed
BCIP_057	pMMR	NA	NA	0.5	failed	failed
BCIP_058	pMMR	5.579	1.45833	0
BCIP_059	dMMR	48.125	34.0909	0.475
BCIP_060	dMMR	43.2695	36.2047	0.05	borderline
BCIP_061	pMMR	7.25	0	0.5
BCIP_062	pMMR	12.145	12.8571	0.5		borderline
BCIP_063	pMMR	4.1315	2.04545	0.2
BCIP_064	pMMR	0.435	0.714286	0.225
BCIP_065	pMMR	0.263	0	0.5
BCIP_067	pMMR	NA	NA	0.5	failed	failed
BCIP_068	pMMR	1.1375	0	0
BCIP_069T1	pMMR	10.8355	3.18182	0
BCIP_069T2	pMMR	0	0	0
BCIP_070	pMMR	1.0875	0	0
BCIP_071	pMMR	0	0.416667	0
BCIP_072	pMMR	7.8125	0	0.5
BCIP_073	pMMR	0	0	0
BCIP_074	pMMR	0	0	0
BCIP_076	dMMR	76.666	42.9412	0.95
BCIP_077	pMMR	3.85	0	0
BCIP_078	pMMR	2.8	5.0119	0
BCIP_079	dMMR	79	50.9881	0.975
BCIP_080	pMMR	0	0	0
BCIP_081	dMMR	51.0705	38.125	0.5
BCIP_082	pMMR	0.77	0	0
BCIP_083A24T1	pMMR	0	0.25	0
BCIP_083A27	pMMR	0	0	0
BCIP_083A31	pMMR	0	0	0
BCIP_084	pMMR	0	0.208333	0
BCIP_085	pMMR	7.6125	4.05952	0
BCIP_086	pMMR	0	0	0
BCIP_087	pMMR	4.17	0	0.5
BCIP_088	pMMR	0	0	0
BCIP_089	pMMR	0.417	5.88235	0
BCIP_091	pMMR	2.3925	0.238095	0
BCIP_092	pMMR	0.5775	0	0
BCIP_093	dMMR	52.63	27.8125	0.5
BCIP_094_A6	pMMR	NA	NA	0.5	failed	failed
BCIP_096	dMMR	63.4805	37.25	0.475
BCIP_098	pMMR	4.042	0	0
BCIP_099	pMMR	13.125	0	0.5
BCIP_100	pMMR	11.346	10.6522	0		borderline
BCIP_101	pMMR	2.6915	0	0.5
BCIP_103	pMMR	0	0	0
BCIP_104	pMMR	3.0795	0.434783	0
BCIP_106	dMMR	35.528	43.4375	0.5	borderline
BCIP_107	pMMR	1.0875	5.52632	0
BCIP_108	pMMR	0	0	0.275
BCIP_109	pMMR	0	0	0.5
BCIP_110	pMMR	0	0	0
BCIP_111	pMMR	4.4	3.69565	0
BCIP_112_A11	pMMR	NA	NA	0.5	failed	failed
BCIP_113	dMMR	75.4	22.5	0.975		borderline
BCIP_114	dMMR	13.6515	5.41667	0	mis-call	mis-call	pMMR
BCIP_115_A8	pMMR	NA	NA	0.5	failed	failed
BCIP_116_A6	dMMR	57.609	50.5	0.525
BCIP_117	pMMR	0	0	0
BCIP_118	pMMR	0	0.227273	0
BCIP_119	pMMR	NA	NA	0.5	failed	failed
BCIP_120	pMMR	3.2	0	0
BCIP_121	pMMR	0	0	0.5
BCIP_122	pMMR	0	0	0.5
BCIP_123	pMMR	2.1175	0	0
BCIP_124	pMMR	0	0	0
BCIP_125	pMMR	0	4.34783	0
BCIP_127	pMMR	NA	NA	0.5	failed	failed
BCIP_128	pMMR	19	0	0.5	borderline
BCIP_130	pMMR	5.418	0	0
BCIP_131	pMMR	0	0	0.5
BCIP_133	pMMR	0.2275	0	0.5
BCIP_134	pMMR	2.501	2.08333	0
BCIP_136_A11T1	pMMR	0	0	0
BCIP_137	dMMR	63.845	44.8913	0.775
BCIP_138	dMMR	56.087	32.381	0.85
BCIP_139	pMMR	0.4	0	0
BCIP_140	dMMR	63.8	52.8261	0.725
BCIP_148	pMMR	0	0	0.5
BCIP_149	pMMR	0	0	0
BCIP_150	pMMR	0	0	0.5
BCIP_152	pMMR	3.332	5.9375	0.5
BCIP_153	pMMR	0	1.66667	0
BCIP_154	pMMR	0	0	0.275
BCIP_155	dMMR	50	NA	0.5		failed
BCIP_157	pMMR	0.6525	5.26316	0.5
BCIP_158	pMMR	0.789	14.6795	0.5		borderline
BCIP_159	pMMR	66.392	6.02381	0.5	mis-call		pMMR
BCIP_160	pMMR	0.714	0	0.5
BCIP_161	pMMR	6.6	0	0
BCIP_162	pMMR	3.85	0	0
BCIP_163	pMMR	0	0.263158	0.2
BCIP_164	pMMR	2.1175	0	0
BCIP_167	pMMR	0	0	0.225
BCIP_168_A12	pMMR	2.887	0	0
BCIP_169	pMMR	1.75	0	0.5
BCIP_170	pMMR	0.2085	1.81818	0
BCIP_171	pMMR	4.3225	2.25	0.1
BCIP_177_A9	pMMR	0	0	0
BCIP_179_B14	pMMR	3.08	0	0.25
BCIP_180	pMMR	0	0	0
BCIP_181	pMMR	0.2175	0	0
BCIP_182	pMMR	14.1665	20	0		mis-call	pMMR
BCIP_183_A9	pMMR	2.307	0	0.5
BCIP_184	pMMR	1.82	0	0.475
BCIP_186	pMMR	1	0	0
BCIP_189	pMMR	0.238	0	0.175
BCIP_190	pMMR	2.31	0.416667	0
BCIP_191	pMMR	0	0	0
BCIP_192	pMMR	8.262	10.7895	0.2		borderline
BCIP_193	pMMR	0	0	0.5
BCIP_196	pMMR	11	0	0.5
BCIP_197_A4_A5	pMMR	NA	NA	0.5	failed	failed
BCIP_199	pMMR	0	0.277778	0.475
BCIP_200_A4_A5	dMMR	NA	NA	0.5	failed	failed
BCIP_201	pMMR	0	0	0
BCIP_202	pMMR	6.7325	0.208333	0.05
BCIP_204	pMMR	0	0	0
BCIP_205	pMMR	0	0.238095	0
BCIP_206	pMMR	4.5675	0	0
BCIP_207	dMMR	48.461	46.7754	0.7
BCIP_208	pMMR	2.8865	5.22645	0
BCIP_209	pMMR	0	0	0.275
BCIP_211	pMMR	0	0	0.5
BCIP_212	pMMR	0	0.217391	0
BCIP_215	pMMR	0	0	0
BCIP_217	pMMR	0	1.66667	0
BCIP_219	pMMR	0	0	0
BCIP_220	pMMR	2.5025	0	0
BCIP_221	pMMR	0.435	3.42105	0.2
BCIP_222	dMMR	12.885	30.3442	0.125	mis-call		dMMR
BCIP_223	pMMR	4.17	2.85714	0.3
BCIP_224	pMMR	0	0	0
BCIP_225_A4_A5	pMMR	0.91	0.238095	0.475
BCIP_226	pMMR	0	2.92572	0
BCIP_227	pMMR	0	0	0
BCIP_228	pMMR	1.2495	0	0.5
BCIP_231	pMMR	0	0	0.5
BCIP_232	pMMR	NA	NA	0.5	failed	failed
BCIP_234	pMMR	3.4115	0	0.5
BCIP_237	pMMR	0	0	0.5
BCIP_238	pMMR	1.5	0	0.5
BCIP_239	pMMR	1.7325	0	0.05
BCIP_240	pMMR	0	0.217391	0
BCIP_241	pMMR	NA	NA	0.5	failed	failed
BCIP_242	pMMR	0	0	0.5
BCIP_244	pMMR	0	0	0.5
BCIP_245	pMMR	0.435	4.77381	0
BCIP_246	pMMR	0.91	0	0.5
BCIP_247_1K	pMMR	0	0	0
BCIP_247_1M	pMMR	0	0	0
BCIP_248	pMMR	1.3475	0	0
BCIP_249	pMMR	0.5775	2.08333	0
BCIP_250	pMMR	0	4.31818	0.025
BCIP_251_1C	pMMR	0	0	0
BCIP_253	pMMR	NA	NA	0.5	failed	failed
BCIP_254	pMMR	4.6875	7.69231	0.5
BCIP_255	pMMR	0.25	0	0.5
BCIP_256	pMMR	1.305	0	0.5
BCIP_257	pMMR	0	0	0.5
BCIP_258	pMMR	1.3475	0	0
BCIP_259	pMMR	0	0	0
BCIP_260	pMMR	0.87	0.25	0.125
BCIP_261	dMMR	NA	NA	0.5	failed	failed
BCIP_264	dMMR	74.7735	32.8947	0.65
BCIP_266	pMMR	0.952	0	0.5
BCIP_269	pMMR	0	3.58333	0.5
BCIP_270	dMMR	54	60.6917	0.875
BCIP_271	pMMR	0	0	0.5
BCIP_272T1	pMMR	0	3.14312	0
BCIP_272T2	pMMR	0	0	0
BCIP_273T2	pMMR	1.1375	0	0.2
BCIP_274	pMMR	4.522	0	0.5
BCIP_275	pMMR	0	1.19048	0.5
BCIP_276T2	pMMR	3.08	0	0
BCIP_277	pMMR	0	0	0
BCIP_278	pMMR	2.058	0	0.5
BCIP_279	pMMR	4.5	0	0.5
BCIP_280	pMMR	0	0	0.5
BCIP_281	dMMR	63.81	13.6988	0.5		mis-call	dMMR
BCIP_282	pMMR	0	0	0.5
BCIP_285	pMMR	5.386	0	0.45
BCIP_287	pMMR	0	0	0
BCIP_288	pMMR	0.5775	0	0
BCIP_289	pMMR	3.85	0	0
BCIP_290	pMMR	0	1.42857	0
BCIP_291	dMMR	69.3745	51.5909	0.775
BCIP_292	pMMR	0	0	0
BCIP_294T1	pMMR	2.31	0	0
BCIP_294T2	pMMR	3.1275	0	0.25
BCIP_295	pMMR	0	0	0
BCIP_296	dMMR	43.0775	37.654	0.25	borderline
BCIP_297	pMMR	0	0	0
BCIP_298	pMMR	0	0	0
BCIP_299	pMMR	0	0	0
BCIP_300	pMMR	0	0.25	0
BCIP_303	dMMR	79.565	27.619	0.75
BCIP_304	pMMR	0	0	0.225
BCIP_306	pMMR	0.6	0	0
BCIP_307	pMMR	0	0	0
BCIP_309	pMMR	3.85	0	0
BCIP_310	pMMR	0	0	0
BCIP_311	pMMR	0	0	0
BCIP_312	pMMR	0	0	0.2
BCIP_314	pMMR	0	0.227273	0
BCIP_315	pMMR	0	0	0
BCIP_316_A16	pMMR	0	0	0
BCIP_319	pMMR	0.909	NA	0.5		failed
BCIP_320	pMMR	0	0	0
BCIP_321	pMMR	0	0	0
BCIP_327_A12	pMMR	0	0	0.175
BCIP_327_A5	pMMR	0	0	0.25
BCIP_328_A19	dMMR	56.2	26.9048	0.875
BCIP_330A11	pMMR	0	0	0
BCIP_333_B4	pMMR	0	0.208333	0
BCIP_342_A16	pMMR	0.87	0	0.5
BCIP_343_A6	pMMR	0	0	0
BCIP_344_A15	pMMR	1.305	0	0.5
BCIP_345_A5	pMMR	0	0	0.3
BCIP_346_A8	pMMR	4.75	0	0.2
BCIP_348_A6	dMMR	70.9525	37.2222	0.625
BCIP_349_A18	pMMR	0	0	0
BCIP_354_A5	pMMR	0.9625	0.208333	0
BCIP_359A9	pMMR	0	0	0
BCIP_360A14	pMMR	0	0.208333	0
BCIP_367_A4	dMMR	47.6075	34.7619	0.5
BCIP_368_A7	dMMR	71.3455	11.25	0.95		mis-call	pMMR
BCIP_369_A13	pMMR	0.1925	0.208333	0
BCIP_370_A4	pMMR	0	0	0.275
BCIP_371_A3	pMMR	0	0	0.275
BCIP_372_A5	pMMR	4.5	0	0.25
BCIP_373_A4	pMMR	3.126	0	0
BCIP_374A18	dMMR	50.2	44.1991	0.95
BCIP_375_A4	pMMR	0.77	0	0
BCIP_376A9	pMMR	0	0	0
BCIP_377_A4	pMMR	0	0.714286	0.5
BCIP_378_A6	pMMR	3.48	0	0
BCIP_380_A5	pMMR	3.08	0	0
BCIP_381_A3	pMMR	2.142	0	0.15
BCIP_383_A6	pMMR	6.366	10	0.225		borderline
BCIP_384_A22	pMMR	3.682	3.42105	0.225
BCIP_386_A7	pMMR	0.2175	0.238095	0
BCIP_390_A12_A13	pMMR	0	0	0
BCIP_391_A7	pMMR	0	0	0.5
BCIP_396A10	pMMR	0	0	0
BCIP_400A4	pMMR	5.3855	1.25	0
BCIP_402A3	pMMR	2.695	0	0
BCIP_423A3	pMMR	2.693	0	0
BCIP_424A4	dMMR	45.3855	17.2036	0.575		borderline
BCIP_426A8	pMMR	0	0	0
BCIP_445A8	pMMR	0.2275	0	0.5
BCIP_451A6	pMMR	2.8	0	0
BCIP_453A7	dMMR	67.501	26.9837	1
BCIP_454A14	dMMR	60.191	23.8043	0.975		borderline
BCIP_455A11	pMMR	1.3475	0	0
BCIP_456A5	pMMR	0	0	0
BCIP_458A7	pMMR	7.69	4.17572	0
BCIP_460A6	pMMR	0.385	0	0.025
BCIP_462A4	pMMR	0.6525	0	0.225
BCIP_464A5	pMMR	3.2625	0	0
BCIP_465A4	pMMR	0	0	0.25
BCIP_466A8	pMMR	0	0	0.275
BCIP_467A5	pMMR	6	0	0.15
BCIP_468A7	pMMR	0	0.666667	0.25
BCIP_469A7	pMMR	NA	NA	0.5	failed	failed
BCIP_476A7	dMMR	68.958	29.7727	0.6
BCIP_478A6	pMMR	9	0.3125	0.25
BCIP_479A5	pMMR	0	0	0
BCIP_480A8	pMMR	1.8	0	0
BCIP_481A6	pMMR	1.155	0.208333	0
BCIP_482C7	pMMR	2.5025	0	0
BCIP_483A6	pMMR	0	0	0
BCIP_489C7	pMMR	2.142	0	0.5
BCIP_490A15	dMMR	74.8075	44.9819	0.875
BCIP_491A6	dMMR	49.2315	17.1105	0.525		borderline
BCIP_492A8	pMMR	5.386	4.18478	0.025
BCIP_493A10	pMMR	0	0	0
BCIP_499A1_	pMMR	0	0	0
BCIP_500B17	pMMR	4.55	0	0
BCIP_501A7	pMMR	0	0	0
BCIP_502A10	pMMR	1.7315	0	0.025
BCIP_504A10	pMMR	0	0	0.5
BCIP_515A8	pMMR	8.4825	0	0
BCIP_517A5	pMMR	2.73	0.294118	0.5
BCIP_525A8	pMMR	0	0	0
BCIP_527A8	pMMR	2.5025	0	0
BCIP_528A9	pMMR	3.08	0.208333	0
BCIP_52_A6	pMMR	6.09	0	0
BCIP_530A10	pMMR	6.3075	0	0
BCIP_533A16	pMMR	0	0	0.475
BCIP_534A3	pMMR	0	0	0
BCIP_535A5	pMMR	0.77	0	0
BCIP_537A3	dMMR	65.3825	17.5634	0.975		borderline
BCIP_539A11	pMMR	2.1165	0.208333	0
BCIP_541A5	pMMR	0	0	0
BCIP_543A5	dMMR	NA	NA	0.5	failed	failed
BCIP_544A11	pMMR	0	0	0.5
BCIP_545A25	pMMR	0	0	0
BCIP_546A5	pMMR	2.5025	1.04167	0
BCIP_552A14	pMMR	0	0.208333	0
BCIP_553A5	pMMR	1.155	0.208333	0
BCIP_562A5	pMMR	8.571	0	0.5
